# Supplementary material for: Identification of Barley yellow mosaic virus Isolates Breaking rym3 Resistance in Japan
Source: Genes (Basel). 2024 May 27;15(6):697. doi: 10.3390/genes15060697 (PMC11203024; doi:10.3390/genes15060697)
Supplement: Supplementary file 1 [file genes-15-00697-s001.zip]

Archive with 7 entries (7 files):
- Supp.Figure S1_re2-submission.pptx
- Supp.Figure S2_re2-submission.pptx
- Supp.Table S1_re2-submission.xlsx
- Suppl.Table S2_re2-submission.xlsx
- Suppl.Table S3_re2-submission.xlsx
- Suppl.Table S4_re2-submission.xlsx
- Suppl.Table S5_re2-submission.xlsx
