# Supplementary material for: Identification of Barley yellow mosaic virus Isolates Breaking rym3 Resistance in Japan
Source: Genes (Basel). 2024 May 27;15(6):697. doi: 10.3390/genes15060697 (PMC11203024; doi:10.3390/genes15060697)
Supplement: Supplementary file 1 [file genes-15-00697-s001.zip › Supp.Table S1_re2-submission.xlsx]

## Sheet: Table S1
Table S1. Summary of the RNA-seq data and mapping results in Takanezawa.
													Barley (GCA_904849725)			BaYMV RNA1 (AB430765)				BaYMV RNA2 (AB430766)				BaMMV RNA1 (D83408)				BaMMV RNA2 (D83409)				WYMV RNA1 (AB627808)				WYMV RNA2 (AB627823)				WSSMV RNA1 (MN046367)				WSSMV RNA2 (MN046369)
Id	Barley cultivar	Biological Replicate	Run	Raw R1 reads	Raw R1 bases	Raw R2 reads	Raw R2 bases	Clean R1 reads	Clean R1 bases	Clean R2 reads	Clean R2 bases		Mapped fragments to Morex V3*	Mapping rates to Morex V3		Mapped fragments to BaYMV_RNA1	Mapping rates to BaYMV_RNA1	BaYMV_RNA1_FPKM		Mapped fragments to BaYMV_RNA2	Mapping rates to BaYMV_RNA2	BaYMV_RNA2_FPKM		Mapped clean fragments against BaMMV RNA1	Rates against BaMMV RNA1	FPKM of BaMMV RNA1		Mapped clean fragments against BaMMV RNA2	Rates against BaMMV RNA2	FPKM of BaMMV RNA2		Mapped clean fragments against WYMV RNA1	Rates against WYMV RNA1	FPKM of WYMV RNA1		Mapped clean fragments against WYMV RNA2	Rates against WYMV RNA2	FPKM of WYMV RNA2		Mapped clean fragments against WSSMV RNA1	Rates against WSSMV RNA1	FPKM of WSSMV RNA1		Mapped clean fragments against WSSMV RNA2	Rates against WSSMV RNA2	FPKM of WSSMV RNA2
T01	New Sachiho Golden	1	DRR552862	8514039	1285619889	8514039	1285619889	5148243	712036892	5148243	655083000		4442595	0.862934		166038	0.0322514	4220.28		106513	0.0125103	2707.3		n.d.	n.d.	n.d.		n.d.	n.d.	n.d.		n.d.	n.d.	n.d.		n.d.	n.d.	n.d.		n.d.	n.d.	n.d.		n.d.	n.d.	n.d.
T02	New Sachiho Golden	2	DRR552863	11023709	1664580059	11023709	1664580059	6163266	851088163	6163266	790590692		5351688	0.86832		170519	0.027667	3620.39		111213	0.0100885	2361.23		n.d.	n.d.	n.d.		n.d.	n.d.	n.d.		n.d.	n.d.	n.d.		n.d.	n.d.	n.d.		n.d.	n.d.	n.d.		n.d.	n.d.	n.d.
T03	New Sachiho Golden	3	DRR552864	11201100	1691366100	11201100	1691366100	6402638	885537789	6402638	815586283		5396085	0.842791		184611	0.0288336	3773.04		103257	0.00921847	2110.35		n.d.	n.d.	n.d.		n.d.	n.d.	n.d.		n.d.	n.d.	n.d.		n.d.	n.d.	n.d.		n.d.	n.d.	n.d.		n.d.	n.d.	n.d.
T04	New Sachiho Golden	4	DRR552865	7798270	1177538770	7798270	1177538770	4312084	593390960	4312084	548363940		3763370	0.87275		125525	0.0291101	3809.22		83733	0.0107374	2540.99		n.d.	n.d.	n.d.		n.d.	n.d.	n.d.		n.d.	n.d.	n.d.		n.d.	n.d.	n.d.		n.d.	n.d.	n.d.		n.d.	n.d.	n.d.
T05	New Sachiho Golden	5	DRR552866	9456614	1427948714	9456614	1427948714	5395952	757089190	5395952	699499935		4414921	0.818191		269932	0.0500249	6546.05		148588	0.0157126	3603.37		n.d.	n.d.	n.d.		n.d.	n.d.	n.d.		n.d.	n.d.	n.d.		n.d.	n.d.	n.d.		n.d.	n.d.	n.d.		n.d.	n.d.	n.d.
M01	Mokusekko 3	1	DRR552867	3456738	521967438	3456738	521967438	2453680	335574843	2453680	308887046		2337805	0.939		0	0	0		0	0	0		n.d.	n.d.	n.d.		n.d.	n.d.	n.d.		n.d.	n.d.	n.d.		n.d.	n.d.	n.d.		n.d.	n.d.	n.d.		n.d.	n.d.	n.d.
M02	Mokusekko 3	2	DRR552868	1855612	280197412	1855612	280197412	1328266	182059854	1328266	168652593		1247994	0.958		1	7.52861e-05	0.0985163		0	0	0		n.d.	n.d.	n.d.		n.d.	n.d.	n.d.		n.d.	n.d.	n.d.		n.d.	n.d.	n.d.		n.d.	n.d.	n.d.		n.d.	n.d.	n.d.
M03	Mokusekko 3	3	DRR552869	4151350	626853850	4151350	626853850	2949475	402377197	2949475	372615931		2811595	0.876		0	0	0		0	0	0		n.d.	n.d.	n.d.		n.d.	n.d.	n.d.		n.d.	n.d.	n.d.		n.d.	n.d.	n.d.		n.d.	n.d.	n.d.		n.d.	n.d.	n.d.
*Mascher, M.; Wicker, T.; Jenkins, J.; Plott, C.; Lux, T.; Koh, C.S.; Ens, J.; Gundlach, H.; Boston, L.B.; Tulpova, Z.; et al. Long-read sequence assembly: a technical evaluation in barley. Plant Cell 2021, 33, 1888-1906, doi:10.1093/plcell/koab077.																								n.d., not detected
Nishigawa, H., Hagiwara, T., Yumoto, M., Sotome, T., Kato, T., & Natsuaki, T. (2008). Molecular phylogenetic analysis of Barley yellow mosaic virus. Archives of virology, 153, 1783-1786.
Kashiwazaki, S. "The complete nucleotide sequence and genome organization of barley mild mosaic virus (Na1 strain)." Archives of virology 141 (1996): 2077-2089.
Ohki, T., Netsu, O., Kojima, H., Sakai, J., Onuki, M., Maoka, T., ... & Sasaya, T. (2014). Biological and genetic diversity of Wheat yellow mosaic virus (genus Bymovirus). Phytopathology, 104(3), 313-319.
Hodge,B.A.; Stewart,L.R.; Paul,P.A. (Plant Pathology, The Ohio State University, 1680 Madison Avenue, Wooster, OH 44691, USA). Prevalence and Sequence Diversity of Viruses Infecting Wheat in Ohio, 2019. Unpublished work.
