# Supplementary material for: Identification of Barley yellow mosaic virus Isolates Breaking rym3 Resistance in Japan
Source: Genes (Basel). 2024 May 27;15(6):697. doi: 10.3390/genes15060697 (PMC11203024; doi:10.3390/genes15060697)
Supplement: Supplementary file 1 [file genes-15-00697-s001.zip › Suppl.Table S2_re2-submission.xlsx]

## Sheet: Suppl. Table S2
Supplymentary Table S2 Percentage identity/distance matrix of RNA1 and RNA2. Estimation of the divergence between nucleotide sequences of BaYMV are illustrated by distance matrix (upper block) percentage identity (lower block).
Nucleotide of RNA11	Takanezawa T01 DRR552862	Takanezawa T02 DRR552863	Takanezawa T03 DRR552864	Takanezawa T04 DRR552865	Takanezawa T05 DRR552866	Ohtawara IV AB430769	Dazhong CN DZ MW295871	Tochigi II-1 D01091	Tochigi III AB430767	Tochigi I AB430765	Nanyang CN NY MW295868	Yancheng AJ132268	Yamaguchi V AB450476	Germany G X69757	Aschersleben ASL1 AJ515484
Takanezawa T01 DRR552862		0	0	0	0	40	203	219	200	174	205	208	204	493	514
Takanezawa T02 DRR552863	1		0	0	0	40	203	219	200	174	205	208	204	493	514
Takanezawa T03 DRR552864	1	1		0	0	40	203	219	200	174	205	208	204	493	514
Takanezawa T04 DRR552865	1	1	1		0	40	203	219	200	174	205	208	204	493	514
Takanezawa T05 DRR552866	1	1	1	1		40	203	219	200	174	205	208	204	493	514
Ohtawara IV AB430769	0.994766	0.994766	0.994766	0.994766	0.994766		205	223	207	178	205	215	204	485	506
Dazhong CN DZ MW295871	0.973436	0.973436	0.973436	0.973436	0.973436	0.973175		163	140	183	190	203	207	466	488
Tochigi II-1 D01091	0.971343	0.971343	0.971343	0.971343	0.971343	0.970819	0.978671		122	204	221	233	231	475	495
Tochigi III AB430767	0.973829	0.973829	0.973829	0.973829	0.973829	0.972913	0.98168	0.984036		184	202	214	216	489	510
Tochigi I AB430765	0.977231	0.977231	0.977231	0.977231	0.977231	0.976708	0.976053	0.973305	0.975923		137	148	182	447	470
Nanyang CN NY MW295868	0.973175	0.973175	0.973175	0.973175	0.973175	0.973175	0.975137	0.971081	0.973567	0.982073		140	209	463	484
Yancheng AJ132268	0.972782	0.972782	0.972782	0.972782	0.972782	0.971866	0.973436	0.969511	0.971997	0.980633	0.98168		216	457	478
Yamaguchi V AB450476	0.973305	0.973305	0.973305	0.973305	0.973305	0.973305	0.972913	0.969772	0.971735	0.976184	0.972651	0.971735		466	487
Germany G X69757	0.935488	0.935488	0.935488	0.935488	0.935488	0.936535	0.939021	0.937843	0.936012	0.941507	0.939414	0.940199	0.939021		64
Aschersleben ASL1 AJ515484	0.93274	0.93274	0.93274	0.93274	0.93274	0.933787	0.936142	0.935226	0.933264	0.938498	0.936666	0.937451	0.936273	0.991625
Nucleotide of RNA21	Takanezawa T01 DRR552862	Takanezawa T04 DRR552865	Takanezawa T05 DRR552866	Takanezawa T02 DRR552863	Takanezawa T03 DRR552864	Tochigi I AB430766	Ohtawara IV AB430770	Tochigi III AB430768	Yancheng AJ132269	Yamaguchi V AB450477	Dazhong CN DZ MW295876	Nanyang CN NY MW295873	Germany D01099	Germany HYT-38 MN107380
Takanezawa T01 DRR552862		0	3	22	22	23	31	143	147	155	138	130	344	323
Takanezawa T04 DRR552865	1		3	22	22	23	31	143	147	155	138	130	344	323
Takanezawa T05 DRR552866	0.999163	0.999163		19	19	23	31	143	147	155	138	130	344	323
Takanezawa T02 DRR552863	0.993862	0.993862	0.994699		0	22	30	142	146	156	137	129	342	322
Takanezawa T03 DRR552864	0.993862	0.993862	0.994699	1		22	30	142	146	156	137	129	342	322
Tochigi I AB430766	0.993583	0.993583	0.993583	0.993862	0.993862		8	120	124	134	115	107	323	301
Ohtawara IV AB430770	0.99135	0.99135	0.99135	0.991629	0.991629	0.997768		124	126	134	117	109	326	304
Tochigi III AB430768	0.9601	0.9601	0.9601	0.960379	0.960379	0.966518	0.965402		103	114	101	93	303	291
Yancheng AJ132269	0.958984	0.958984	0.958984	0.959263	0.959263	0.965402	0.964844	0.971261		128	114	104	312	300
Yamaguchi V AB450477	0.956752	0.956752	0.956752	0.956473	0.956473	0.962612	0.962612	0.968192	0.964286		119	104	322	293
Dazhong CN DZ MW295876	0.961496	0.961496	0.961496	0.961775	0.961775	0.967913	0.967355	0.971819	0.968192	0.966797		60	302	287
Nanyang CN NY MW295873	0.963728	0.963728	0.963728	0.964007	0.964007	0.970145	0.969587	0.974051	0.970982	0.970982	0.983259		288	262
Germany D01099	0.904018	0.904018	0.904018	0.904576	0.904576	0.909877	0.90904	0.915458	0.912946	0.910156	0.915737	0.919643		149
Germany HYT-38 MN107380	0.909877	0.909877	0.909877	0.910156	0.910156	0.916016	0.915179	0.918806	0.916295	0.918248	0.919922	0.926897	0.958426
1Nishigawa, H., Hagiwara, T., Yumoto, M., Sotome, T., Kato, T., & Natsuaki, T. (2008). Molecular phylogenetic analysis of Barley yellow mosaic virus. Archives of virology, 153, 1783-1786.
Jiang, C., Lei, M., Luan, H., Pan, Y., Zhang, L., Zhou, S., ... & Yang, P. (2022). Genomic and pathogenic diversity of barley yellow mosaic virus and barley mild mosaic virus isolates in fields of China and their compatibility with resistance genes of cultivated barley. Plant Disease, 106(8), 2201-2210.
Kashiwazaki, S., Hayano, Y., Minobe, Y., Omura, T., Hibino, H., & Tsuchizaki, T. (1989). Nucleotide sequence of the capsid protein gene of barley yellow mosaic virus. Journal of General Virology, 70(11), 3015-3023.
Chen, J., Shi, N., Cheng, Y., Diao, A., Chen, J., Wilson, T. M. A., ... & Adams, M. J. (1999). Molecular analysis of barley yellow mosaic virus isolates from China. Virus research, 64(1), 13-21.
Tanokami, M., Wang, W. Q., Yamamoto, M., Hagiwara, T., Yumoto, M., Tomiyama, A., ... & Nishigawa, H. (2021). Utility of a GFP-expressing Barley yellow mosaic virus for analyzing disease resistance genes. Breeding science, 71(4), 484-490.
Peerenboom, E., Pröls, M., Schell, J., Steinbiss, H. H., & Davidson, A. D. (1992). The complete nucleotide sequence of RNA 1 of a German isolate of barley yellow mosaic virus and its comparison with a Japanese isolate. Journal of general virology, 73(5), 1303-1308.
Kühne, T., Shi, N., Proeseler, G., Adams, M. J., & Kanyuka, K. (2003). The ability of a bymovirus to overcome the rym4-mediated resistance in barley correlates with a codon change in the VPg coding region on RNA1. Journal of General Virology, 84(10), 2853-2859.
Golyaev, V., Candresse, T., Rabenstein, F., & Pooggin, M. M. (2019). Plant virome reconstruction and antiviral RNAi characterization by deep sequencing of small RNAs from dried leaves. Scientific reports, 9(1), 19268.
