# Supplementary material for: Identification of Barley yellow mosaic virus Isolates Breaking rym3 Resistance in Japan
Source: Genes (Basel). 2024 May 27;15(6):697. doi: 10.3390/genes15060697 (PMC11203024; doi:10.3390/genes15060697)
Supplement: Supplementary file 1 [file genes-15-00697-s001.zip › Suppl.Table S3_re2-submission.xlsx]

## Sheet: Suppl. Table S3
Supplymentary Table S3 Percentage identity/distance matrix of RNA1 and RNA2. Estimation of the divergence between amino acid sequences of BaYMV are illustrated by distance matrix (upper block) percentage identity (lower block).
Amino acid of RNA11	Takanezawa T01 DRR552862	Takanezawa T02 DRR552863	Takanezawa T03 DRR552864	Takanezawa T04 DRR552865	Takanezawa T05 DRR552866	Ohtawara IV BAG70353	Dazhong CN DZ UWL85807	Tochigi II-1 BAA00875	Tochigi III BAG70351	Tochigi I BAG70349	Nanyang CN NY UWL85804	Yancheng CAA10637	Yamaguchi V BBE49537	Germany G CAA49412	Aschersleben ASL1 CAD56476
Takanezawa T01 DRR552862		0	0	0	0	3	41	43	69	48	40	47	67	80	90
Takanezawa T02 DRR552863	1		0	0	0	3	41	43	69	48	40	47	67	80	90
Takanezawa T03 DRR552864	1	1		0	0	3	41	43	69	48	40	47	67	80	90
Takanezawa T04 DRR552865	1	1	1		0	3	41	43	69	48	40	47	67	80	90
Takanezawa T05 DRR552866	1	1	1	1		3	41	43	69	48	40	47	67	80	90
Ohtawara IV BAG70353	0.998756	0.998756	0.998756	0.998756	0.998756		42	42	68	48	39	46	66	79	89
Dazhong CN DZ UWL85807	0.983002	0.983002	0.983002	0.983002	0.983002	0.982587		40	66	44	35	39	63	79	89
Tochigi II-1 BAA00875	0.982172	0.982172	0.982172	0.982172	0.982172	0.982587	0.983416		50	32	38	32	57	74	84
Tochigi III BAG70351	0.971393	0.971393	0.971393	0.971393	0.971393	0.971808	0.972637	0.97927		37	66	63	61	94	104
Tochigi I BAG70349	0.9801	0.9801	0.9801	0.9801	0.9801	0.9801	0.981758	0.986733	0.98466		46	43	67	83	93
Nanyang CN NY UWL85804	0.983416	0.983416	0.983416	0.983416	0.983416	0.983831	0.985489	0.984245	0.972637	0.980929		28	47	64	74
Yancheng CAA10637	0.980514	0.980514	0.980514	0.980514	0.980514	0.980929	0.983831	0.986733	0.973881	0.982172	0.988391		38	68	78
Yamaguchi V BBE49537	0.972222	0.972222	0.972222	0.972222	0.972222	0.972637	0.973881	0.976368	0.97471	0.972222	0.980514	0.984245		83	93
Germany G CAA49412	0.966833	0.966833	0.966833	0.966833	0.966833	0.967247	0.967247	0.96932	0.961028	0.965589	0.973466	0.971808	0.965589		24
Aschersleben ASL1 CAD56476	0.962687	0.962687	0.962687	0.962687	0.962687	0.963101	0.963101	0.965174	0.956882	0.961443	0.96932	0.967662	0.961443	0.99005
Amino acid of RNA21	Tochigi I BAG70350	Ohtawara IV BAG70354	Takanezawa T03 DRR552864	Takanezawa T02 DRR552863	Takanezawa T05 DRR552866	Yamaguchi V BBE49538.1	Tochigi III BAG70352.1	Takanezawa T01 DRR552862	Takanezawa T04 DRR552865	Yancheng CAA10638	Dazhong CN DZ UWL85812	NanYang CN NY UWL85809	Germany BAA00884	Germany HYT-38 QHA94748
Tochigi I BAG70350		3	1	1	3	9	8	6	6	10	6	6	27	25
Ohtawara IV BAG70354	0.996629		2	2	4	10	9	7	7	11	7	7	28	26
Takanezawa T03 DRR552864	0.998876	0.997753		0	2	8	7	5	5	9	5	5	26	24
Takanezawa T02 DRR552863	0.998876	0.997753	1		2	8	7	5	5	9	5	5	26	24
Takanezawa T05 DRR552866	0.996629	0.995506	0.997753	0.997753		7	7	3	3	9	5	5	26	24
Yamaguchi V BBE49538	0.989888	0.988764	0.991011	0.991011	0.992135		9	6	6	11	7	7	28	26
Tochigi III BAG70352	0.991011	0.989888	0.992135	0.992135	0.992135	0.989888		5	5	10	5	5	28	26
Takanezawa T01 DRR552862	0.993258	0.992135	0.994382	0.994382	0.996629	0.993258	0.994382		0	8	5	5	26	24
Takanezawa T04 DRR552865	0.993258	0.992135	0.994382	0.994382	0.996629	0.993258	0.994382	1		8	5	5	26	24
Yancheng CAA10638	0.988764	0.98764	0.989888	0.989888	0.989888	0.98764	0.988764	0.991011	0.991011		9	9	27	25
Dazhong CN DZ UWL85812	0.993258	0.992135	0.994382	0.994382	0.994382	0.992135	0.994382	0.994382	0.994382	0.989888		0	23	21
NanYang CN NY UWL85809	0.993258	0.992135	0.994382	0.994382	0.994382	0.992135	0.994382	0.994382	0.994382	0.989888	1		23	21
Germany BAA00884	0.969663	0.968539	0.970787	0.970787	0.970787	0.968539	0.968539	0.970787	0.970787	0.969663	0.974157	0.974157		6
Germany HYT-38 QHA94748	0.97191	0.970787	0.973034	0.973034	0.973034	0.970787	0.970787	0.973034	0.973034	0.97191	0.976404	0.976404	0.993258
1Nishigawa, H., Hagiwara, T., Yumoto, M., Sotome, T., Kato, T., & Natsuaki, T. (2008). Molecular phylogenetic analysis of Barley yellow mosaic virus. Archives of virology, 153, 1783-1786.
Jiang, C., Lei, M., Luan, H., Pan, Y., Zhang, L., Zhou, S., ... & Yang, P. (2022). Genomic and pathogenic diversity of barley yellow mosaic virus and barley mild mosaic virus isolates in fields of China and their compatibility with resistance genes of cultivated barley. Plant Disease, 106(8), 2201-2210.
Kashiwazaki, S., Hayano, Y., Minobe, Y., Omura, T., Hibino, H., & Tsuchizaki, T. (1989). Nucleotide sequence of the capsid protein gene of barley yellow mosaic virus. Journal of General Virology, 70(11), 3015-3023.
Chen, J., Shi, N., Cheng, Y., Diao, A., Chen, J., Wilson, T. M. A., ... & Adams, M. J. (1999). Molecular analysis of barley yellow mosaic virus isolates from China. Virus research, 64(1), 13-21.
Tanokami, M., Wang, W. Q., Yamamoto, M., Hagiwara, T., Yumoto, M., Tomiyama, A., ... & Nishigawa, H. (2021). Utility of a GFP-expressing Barley yellow mosaic virus for analyzing disease resistance genes. Breeding science, 71(4), 484-490.
Peerenboom, E., Pröls, M., Schell, J., Steinbiss, H. H., & Davidson, A. D. (1992). The complete nucleotide sequence of RNA 1 of a German isolate of barley yellow mosaic virus and its comparison with a Japanese isolate. Journal of general virology, 73(5), 1303-1308.
Kühne, T., Shi, N., Proeseler, G., Adams, M. J., & Kanyuka, K. (2003). The ability of a bymovirus to overcome the rym4-mediated resistance in barley correlates with a codon change in the VPg coding region on RNA1. Journal of General Virology, 84(10), 2853-2859.
Golyaev, V., Candresse, T., Rabenstein, F., & Pooggin, M. M. (2019). Plant virome reconstruction and antiviral RNAi characterization by deep sequencing of small RNAs from dried leaves. Scientific reports, 9(1), 19268.
