# Supplementary material for: Identification of Barley yellow mosaic virus Isolates Breaking rym3 Resistance in Japan
Source: Genes (Basel). 2024 May 27;15(6):697. doi: 10.3390/genes15060697 (PMC11203024; doi:10.3390/genes15060697)
Supplement: Supplementary file 1 [file genes-15-00697-s001.zip › Suppl.Table S4_re2-submission.xlsx]

## Sheet: Supp. Table S4
Supplementary Table S4. Correlated variations of RNA1 amino acids. Fields braking rym3 in gray shaded.
Genome	aa position	BaYMV1							R2	p-value
		Takanezawa T01 DRR552862	Ohtawara IV BAG70353	Yamaguchi V BBE49537	Tochigi II-1 BAA00875	Tochigi III BAG70351	Tochigi I BAG70349	Germany G CAA49412
RNA1	236	T	T	A	A	A	A	K	0.533333	0.00301763
RNA1	292	V	V	V	L	V	L	L	0.5625	0.00200619
RNA1	364	S	S	C	C	C	C	C	0.533333	0.00301763
RNA1	459	H	H	H	E	E	Q	K	1	-
RNA1	476	V	V	A	A	A	A	A	0.533333	0.00301763
RNA1	709	Q	Q	H	H	H	H	H	0.533333	0.00301763
RNA1	1102	I	I	I	L	L	I	T	0.5625	0.00200619
RNA1	1250	I	I	I	T	T	I	T	0.5625	0.00200619
RNA1	1295	E	E	E	K	T	E	N	0.5625	0.00200619
RNA1	1297	I	I	I	V	I	V	V	0.5625	0.00200619
RNA1	1305	T	T	A	A	A	A	A	0.533333	0.00301763
RNA1	1307	Y	Y	K	H	H	K	K	0.533333	0.00301763
RNA1	1310	V	V	M	I	I	I	I	0.533333	0.00301763
RNA1	1317	Y	Y	F	H	H	F	F	0.533333	0.00301763
RNA1	1342	R	R	T	K	K	V	V	0.533333	0.00301763
RNA1	1344	L	L	S	A	A	S	G	0.533333	0.00301763
RNA1	1346	T	T	Y	Y	Y	Y	Y	0.533333	0.00301763
RNA1	1349	A	A	G	G	G	G	E	0.533333	0.00301763
RNA1	1355	E	E	D	D	D	D	D	0.533333	0.00301763
RNA1	1848	R	R	R	K	K	R	K	0.5625	0.00200619
RNA1	2119	S	S	P	P	P	P	P	0.533333	0.00301763
RNA1	2122	E	E	D	D	D	D	D	0.533333	0.00301763
RNA1	2133	V	V	A	A	A	A	A	0.533333	0.00301763
RNA1	2135	K	K	Q	G	R	R	R	0.533333	0.00301763
RNA1	2138	A	A	A	F	F	L	L	1	-
RNA1	2139	D	D	D	E	E	E	D	0.5625	0.00200619
RNA1	2143	V	V	A	A	A	A	A	0.533333	0.00301763
1Nishigawa, H., et al. "Molecular phylogenetic analysis of Barley yellow mosaic virus." Archives of virology 153 (2008): 1783-1786.
Tanokami, Mai, et al. "Utility of a GFP-expressing Barley yellow mosaic virus for analyzing disease resistance genes." Breeding science 71.4 (2021): 484-490.
Kashiwazaki, Satoshi, et al. "Nucleotide sequence of barley yellow mosaic virus RNA 1: a close evolutionary relationship with potyviruses." Journal of general virology 71.12 (1990): 2781-2790.
Peerenboom, E., et al. "The complete nucleotide sequence of RNA 1 of a German isolate of barley yellow mosaic virus and its comparison with a Japanese isolate." Journal of general virology 73.5 (1992): 1303-1308.
