# Supplementary material for: Identification of Barley yellow mosaic virus Isolates Breaking rym3 Resistance in Japan
Source: Genes (Basel). 2024 May 27;15(6):697. doi: 10.3390/genes15060697 (PMC11203024; doi:10.3390/genes15060697)
Supplement: Supplementary file 1 [file genes-15-00697-s001.zip › Suppl.Table S5_re2-submission.xlsx]

## Sheet: Supp. Table S5
Supplementary Table S5. The correlated variations of RNA2 amino acids. Fields braking rym3 in gray shaded.
Genome	aa position	BaYMV1							R2	p-value
		Takanezawa T01 DRR552862	Takanezawa T02 DRR552863	Ohtawara IV BAG70354	Yamaguchi V BBE49538	Tochigi I BAG70350	Tochigi III BAG70352	Germany BAA00884
RNA2	359	T	A	T	T	A	A	A	0.5625	0.00200619
1Nishigawa, H., et al. "Molecular phylogenetic analysis of Barley yellow mosaic virus." Archives of virology 153 (2008): 1783-1786.
Tanokami, Mai, et al. "Utility of a GFP-expressing Barley yellow mosaic virus for analyzing disease resistance genes." Breeding science 71.4 (2021): 484-490.
Kashiwazaki, Satoshi, et al. "Nucleotide sequence of barley yellow mosaic virus RNA 1: a close evolutionary relationship with potyviruses." Journal of general virology 71.12 (1990): 2781-2790.
Davidson, A. D., Pröls, M., Schell, J., & Steinbiss, H. H. (1991). The nucleotide sequence of RNA 2 of barley yellow mosaic virus. Journal of general virology, 72(4), 989-993.
